# Supplementary material for: Methodological Evaluation of a P2C-Based ReMOT CRISPR/Cas9 System in Aedes aegypti
Source: Insects. 2026 Apr 24;17(5):451. doi: 10.3390/insects17050451 (PMC13207695; doi:10.3390/insects17050451)
Supplement: Supplementary file 1 [file insects-17-00451-s001.zip]

Archive with 3 entries (3 files):
- Supplementary Figure S1.tif
- Supplementary Figure S2.tif
- Supplementary Materials S1-S3.pdf
